# Supplementary material for: Collaborative Response of the Host and Symbiotic Lignocellulytic System to Non-Lethal Toxic Stress in Coptotermes formosanus Skiraki
Source: Insects. 2021 May 31;12(6):510. doi: 10.3390/insects12060510 (PMC8227567; doi:10.3390/insects12060510)
Supplement: Supplementary file 1 [file insects-12-00510-s001.zip]

Archive with 2 entries (2 files):
- Table S1.xlsx
- Figure S1.pdf
