# Supplementary material for: Collaborative Response of the Host and Symbiotic Lignocellulytic System to Non-Lethal Toxic Stress in Coptotermes formosanus Skiraki
Source: Insects. 2021 May 31;12(6):510. doi: 10.3390/insects12060510 (PMC8227567; doi:10.3390/insects12060510)
Supplement: Supplementary file 1 [file insects-12-00510-s001.zip › Table S1.xlsx]

## Sheet: H2O VS Kojic
Table S1. Relative abundant of significant shifted taxa (>= 0.1%) between kojic acid and distilled water treatments.
Taxonomy	Relative Abundance	Standard Error	Relative Abundance	Standard Error	p- Value
	(H2O)	(H2O)	(KOJ)	(KOJ)
Genus
p__Proteobacteria;c__Gammaproteobacteria;o__Enterobacteriales;f__Enterobacteriaceae;g__Escherichia-Shigella;	0.000399255	6.82992e-05	0.00189276	0.000297342	0.00864876
p__Firmicutes;c__Clostridia;o__Clostridiales;f__Lachnospiraceae;g__Tyzzerella_3;	0.00338627	7.58821e-05	0.0105384	0.0011239	0.0045124
p__Bacteroidetes;c__Sphingobacteriia;o__Sphingobacteriales;f__Chitinophagaceae;g__Ferruginibacter;	0	0	0.00661481	0.00147616	0.0124917
p__Firmicutes;c__Bacilli;o__Lactobacillales;f__Enterococcaceae;g__Pilibacter;	0.000374609	6.63139e-05	0.00575223	0.00165791	0.0302066
p__Firmicutes;c__Clostridia;o__Clostridiales;f__Ruminococcaceae;g__[Eubacterium]_coprostanoligenes_group;	0.00175968	0.000328107	0.00428829	0.0008137	0.0359421
p__Proteobacteria;c__Gammaproteobacteria;o__Vibrionales;f__Vibrionaceae;g__Vibrio;	0.000926665	8.59413e-05	0.00344542	0.000957217	0.0425372
p__Proteobacteria;c__Gammaproteobacteria;o__Pseudomonadales;f__Pseudomonadaceae;g__Pseudomonas;	5.91488e-05	2.56122e-05	0.00243496	0.000489122	0.00940083
p__Proteobacteria;c__Gammaproteobacteria;o__Pseudomonadales;f__Moraxellaceae;g__Acinetobacter;	9.36523e-05	1.30411e-05	0.00135549	0.000171032	0.00300826
p__Firmicutes;c__Bacilli;o__Lactobacillales;f__Streptococcaceae;g__unidentified_Streptococcaceae;	0.000231666	0.000128156	0.00137028	0.00023417	0.0153182
p__Bacteroidetes;c__Sphingobacteriia;o__Sphingobacteriales;f__Chitinophagaceae;g__Terrimonas;	0	0	0.00104003	0.000403191	0.0440372
p__Proteobacteria;c__Gammaproteobacteria;o__Xanthomonadales;f__Xanthomonadaceae;g__Thermomonas;	0	0	0.0013062	0.000248368	0.00601653
p__Acidobacteria;c__unidentified_Acidobacteria;o__Subgroup_4;f__unidentified_Acidobacteria;g__Blastocatella;	0	0	0.00116819	0.000251528	0.0117397
p__Proteobacteria;c__Alphaproteobacteria;o__Sphingomonadales;f__Sphingomonadaceae;g__Sphingopyxis;	0	0	0.00102032	0.000278351	0.0237438
p__Proteobacteria;c__Gammaproteobacteria;o__Xanthomonadales;f__Xanthomonadaceae;g__Pseudoxanthomonas;	4.92907e-06	4.92907e-06	0.00102525	0.000239098	0.0149421
p__Proteobacteria;c__Alphaproteobacteria;o__Caulobacterales;f__Caulobacteraceae;g__Brevundimonas;	0	0	0.0011189	0.000191918	0.00488843
p__Proteobacteria;c__Gammaproteobacteria;o__Aeromonadales;f__Aeromonadaceae;g__Aeromonas;	0.000207021	2.25878e-05	0.00116326	0.000108103	0.00150413
p__Bacteroidetes;c__Flavobacteriia;o__Flavobacteriales;f__Flavobacteriaceae;g__Cloacibacterium;	0	0	0.0010351	0.000145887	0.0033843
p__Actinobacteria;c__unidentified_Actinobacteria;o__Micrococcales;f__Intrasporangiaceae;g__Tetrasphaera;	0	0.000995672	0.000995672	0.000354996	0.0398571
p__Bacteroidetes;c__Flavobacteriia;o__Flavobacteriales;f__Flavobacteriaceae;g__Chryseobacterium;	7.39361e-05	0.000990743	0.000990743	0.000179285	0.00984995
Family
p__Firmicutes;c__Clostridia;o__Clostridiales;f__Lachnospiraceae;	0.00814282	0.000687742	0.0285837	0.00630143	0.0346414
p__Proteobacteria;c__Gammaproteobacteria;o__Enterobacteriales;f__Enterobacteriaceae;	0.00123227	0.000460096	0.0036968	0.00052538	0.0290253
p__Bacteroidetes;c__Sphingobacteriia;o__Sphingobacteriales;f__Chitinophagaceae;	3.45035e-05	9.85814e-06	0.0125494	0.00326361	0.0238889
p__Firmicutes;c__Bacilli;o__Lactobacillales;f__Enterococcaceae;	0.000374609	6.63139e-05	0.00587052	0.00161303	0.0311364
p__Proteobacteria;c__Gammaproteobacteria;o__Xanthomonadales;f__Xanthomonadaceae;	0.000123227	4.92907e-05	0.0044756	0.000991123	0.0166768
p__Proteobacteria;c__Gammaproteobacteria;o__Pseudomonadales;f__Pseudomonadaceae;	5.91488e-05	2.56122e-05	0.00243496	0.000489122	0.0125152
p__Bacteroidetes;c__Flavobacteriia;o__Flavobacteriales;f__Flavobacteriaceae;	0.000167588	3.84973e-05	0.00243003	0.000304288	0.00312121
p__Proteobacteria;c__Gammaproteobacteria;o__Pseudomonadales;f__Moraxellaceae;	9.85814e-05	9.85814e-06	0.00137028	0.000172939	0.00416162
p__Actinobacteria;c__unidentified_Actinobacteria;o__Propionibacteriales;f__Nocardioidaceae;	9.85814e-06	9.85814e-06	0.00140479	0.000296851	0.0140758
p__Proteobacteria;c__Alphaproteobacteria;o__Rhodospirillales;f__MSB-1E8;	0	0	0.00121255	0.000385698	0.0372424
p__Proteobacteria;c__Alphaproteobacteria;o__Caulobacterales;f__Caulobacteraceae;	0	0	0.00131606	0.000268759	0.0119949
p__Proteobacteria;c__Betaproteobacteria;o__Burkholderiales;f__Alcaligenaceae;	0.000409113	2.99824e-05	0.00126184	0.000206021	0.0213586
p__Acidobacteria;c__unidentified_Acidobacteria;o__Subgroup_4;f__unidentified_Acidobacteria;	0	0	0.00116819	0.000251528	0.0151162
p__Acidobacteria;c__unidentified_Acidobacteria;o__Subgroup_4;f__RB41;	0	0	0.00109918	0.000252443	0.0176869
p__Proteobacteria;c__Gammaproteobacteria;o__Aeromonadales;f__Aeromonadaceae;	0.000207021	2.25878e-05	0.00116326	0.000108103	0.00156061
p__Actinobacteria;c__unidentified_Actinobacteria;o__Micrococcales;f__Intrasporangiaceae;	0	0	0.00100553	0.000211376	0.0130354
Order
p__Firmicutes;c__Clostridia;o__Clostridiales;	0.0311172	0.00326233	0.0737882	0.0127154	0.0345726
p__Proteobacteria;c__Gammaproteobacteria;o__Enterobacteriales;	0.00123227	0.000460096	0.0036968	0.00052538	0.0273145
p__Bacteroidetes;c__Sphingobacteriia;o__Sphingobacteriales;	5.42198e-05	2.60822e-05	0.0149992	0.00381637	0.0220484
p__Proteobacteria;c__Gammaproteobacteria;o__Xanthomonadales;	0.000123227	4.92907e-05	0.00619584	0.00154144	0.0204435
p__Verrucomicrobia;c__Opitutae;o__Opitutae_vadinHA64;	0.00523467	0.000575816	0.001459	0.000342171	0.00653226
p__Proteobacteria;c__Gammaproteobacteria;o__Pseudomonadales;	0.00015773	2.74439e-05	0.00380524	0.000653116	0.00725806
p__Acidobacteria;c__unidentified_Acidobacteria;o__Subgroup_6;	1.97163e-05	4.92907e-06	0.0030856	0.000981479	0.0360242
p__Proteobacteria;c__Alphaproteobacteria;o__Rhizobiales;	4.92907e-06	4.92907e-06	0.00275042	0.000735803	0.0251371
p__Actinobacteria;c__Acidimicrobiia;o__Acidimicrobiales;	9.85814e-06	9.85814e-06	0.00273071	0.000774052	0.0280403
p__Acidobacteria;c__unidentified_Acidobacteria;o__Subgroup_4;	0	0	0.00249904	0.000565212	0.0130645
p__Bacteroidetes;c__Flavobacteriia;o__Flavobacteriales;	0.000167588	3.84973e-05	0.00259269	0.000333542	0.00362903
p__Actinobacteria;c__unidentified_Actinobacteria;o__Micrococcales;	1.47872e-05	8.5374e-06	0.00232159	0.000666792	0.0294919
p__Proteobacteria;c__Alphaproteobacteria;o__Rhodospirillales;	2.46454e-05	2.46454e-05	0.00217865	0.000697633	0.0381452
p__Actinobacteria;c__Thermoleophilia;o__Solirubrobacterales;	4.92907e-06	4.92907e-06	0.00244482	0.000534821	0.0116129
p__Actinobacteria;c__Thermoleophilia;o__Gaiellales;	0	0	0.00170546	0.000522133	0.0338468
p__Actinobacteria;c__unidentified_Actinobacteria;o__Propionibacteriales;	9.85814e-06	9.85814e-06	0.00145408	0.000322882	0.0123387
p__Proteobacteria;c__Alphaproteobacteria;o__Caulobacterales;	0	0	0.001459	0.000315114	0.0108871
p__Actinobacteria;c__unidentified_Actinobacteria;o__Corynebacteriales;	9.36523e-05	4.38105e-05	0.00101539	0.000211606	0.0146371
p__Proteobacteria;c__Gammaproteobacteria;o__Aeromonadales;	0.000207021	2.25878e-05	0.00116326	0.000108103	0.00145161
Class
p__Firmicutes;c__Clostridia;	0.0312897	0.00327209	0.0742762	0.0128069	0.0415135
p__Proteobacteria;c__Gammaproteobacteria;	0.00287858	0.000668121	0.0195093	0.00330511	0.0139189
p__Bacteroidetes;c__Sphingobacteriia;	5.42198e-05	2.60822e-05	0.0149992	0.00381637	0.0263919
p__Proteobacteria;c__Alphaproteobacteria;	0.00136042	0.000853356	0.0121649	0.00310818	0.0387297
p__Acidobacteria;c__unidentified_Acidobacteria;	1.97163e-05	4.92907e-06	0.00699435	0.00197214	0.0319595
p__Verrucomicrobia;c__Opitutae;	0.00534311	0.000569537	0.00170053	0.000397058	0.00695946
p__Actinobacteria;c__Thermoleophilia;	4.92907e-06	4.92907e-06	0.00415028	0.00105568	0.0237973
p__Actinobacteria;c__Acidimicrobiia;	9.85814e-06	9.85814e-06	0.00273071	0.000774052	0.0333514
p__Bacteroidetes;c__Flavobacteriia;	0.000167588	3.84973e-05	0.00259269	0.000333542	0.00278378
p__Acidobacteria;c__Holophagae;	0	0	0.0013	0.000356	0.0292
Phylum
p__Firmicutes;	0.034257	0.00319744	0.0927207	0.0202936	0.0450571
p__Proteobacteria;	0.0202043	0.0050702	0.04934	0.00861687	0.0392
p__Actinobacteria;	0.0121107	0.0025628	0.0334684	0.00360958	0.00525714
p__Acidobacteria;	1.97163e-05	4.92907e-06	0.00850265	0.00237795	0.0235429
p__Verrucomicrobia;	0.00546634	0.000626806	0.0025089	0.000278525	0.0105143
p__Chloroflexi;	4.92907e-06	4.92907e-06	0.00378553	0.000783769	0.00788571
Metastats and t - tests were performed with R software to identify the bacterial taxa significantly different between two treatments at several taxonomic levels. P-values < 0.05 are deemed statistically significant.
KOJ, kojic acid treatment; H2O, distilled water control.Data represent the mean ± standard error of the mean (SEM, n = 3).
